# Supplementary material for: Omics data integration suggests a potential idiopathic Parkinson’s disease signature
Source: Commun Biol. 2023 Nov 20;6:1179. doi: 10.1038/s42003-023-05548-w (PMC10662437; doi:10.1038/s42003-023-05548-w)
Supplement: Supplementary file 3 — Supplementary data 1 [file 42003_2023_5548_MOESM3_ESM.csv]

Gene	logFC	logCPM	LR	PValue
PCDH20	-2.836955481	1.021478071	23.93475906	9.97E-07
LDHA	-1.993540449	6.423612506	23.88256403	1.02E-06
LDHAP7	-2.476241788	2.330128932	22.92277477	1.69E-06
SMARCA1	1.096743093	7.291324949	22.62958301	1.96E-06
STAG2	1.094283685	7.210482733	21.29068588	3.95E-06
LDHAP3	-2.516784267	1.492850404	21.22992722	4.07E-06
GRIK2	-2.126336686	1.895925572	19.89652945	8.17E-06
SYT17	1.847655354	1.519165321	19.10077873	1.24E-05
GRIP2	-1.47774902	4.306594034	18.49888425	1.70E-05
RGS7BP	-3.301607107	-0.312919287	18.42805416	1.76E-05
LDHAP2	-2.100970276	2.08310004	17.61396284	2.71E-05
RP11-138J23.1	2.798310744	-0.580639884	17.26204094	3.26E-05
PALLD	0.914849965	7.069718797	16.77604117	4.21E-05
LOX	-1.331733311	4.375658606	16.48335082	4.91E-05
SRL	2.213497057	1.456846121	15.8178572	6.97E-05
LDHAP4	-1.660131483	4.103243885	15.40469411	8.68E-05
BEND4	-2.090717703	1.378046299	15.17987161	9.77E-05
KIF26B	1.426276775	3.894396648	14.78078459	0.00012076
ZNF876P	-2.718333775	0.822384291	14.4666582	0.000142663
SCN4B	-1.90872467	2.005556432	13.41159896	0.000250073
PFKP	-0.761138717	5.13675097	12.97442004	0.000315776
GRIA4	-2.433421832	2.795454602	12.8581997	0.000336004
RP11-276H19.2	1.160713389	4.02818946	12.71496416	0.000362741
TMEM106A	-1.871812674	0.563551532	12.17792038	0.000483585
ZNF571-AS1	-1.717435618	1.34673444	12.00536813	0.000530475
LDHAP5	-1.997688029	2.282493203	11.79895161	0.000592641
ZNF280C	0.841677551	5.111127055	11.54901604	0.000677851
OCRL	0.80984756	5.792425928	11.52602813	0.000686285
SLC30A10	-1.640653007	1.836816566	11.510414	0.000692074
MT2A	-1.507045442	0.253126389	11.36873177	0.000746909
ISL1	1.599282484	1.264193862	11.21757606	0.000810263
ERBB3	-4.401608645	4.802747289	10.90211741	0.000960544
TMC6	-1.729942182	3.295991679	10.88956507	0.000967075
CTSC	-1.10064631	7.668985419	10.7527929	0.001041221
HTR3A	1.678741754	0.947524046	10.70642512	0.001067641
RAC3	-0.748571798	5.286866693	10.52839998	0.001175539
CRLF1	-1.579489046	1.301682749	10.4998746	0.001193826
PIF1	-0.902750997	5.680426311	10.49137143	0.001199333
CDK10	-0.818755545	6.76177264	10.48833517	0.001201306
PLAU	-1.502692454	1.324473201	10.46361248	0.00121749
AC084018.1	-0.861622759	5.173393678	10.35524041	0.001291077
C6orf141	-2.68582142	0.089126946	10.30511708	0.001326618
PHF6	0.766727591	7.547116472	10.22131514	0.001388268
APLNR	3.416237045	3.901570811	10.1508432	0.001442353
RUNX2	-2.439106233	0.183932333	10.07362779	0.001504066
TSC22D3	0.785508202	5.527259455	9.95992043	0.00159985
GABRA5	-1.65921527	2.438143678	9.95019047	0.001608328
RN7SKP80	-1.332615097	0.149049064	9.891492844	0.001660446
RP11-434D12.1	-1.592451629	-0.353214693	9.738321045	0.001804657
PCDHB15	-1.314606798	5.062872643	9.695423374	0.001847275
SHANK2	-1.060667447	3.512518007	9.672108336	0.001870865
LDHAP1	-2.153535437	-0.061465324	9.663075436	0.001880086
SCN4A	2.761984529	2.588151238	9.592357764	0.001953889
PCDHGC3	-3.597102353	3.799905531	9.221818064	0.00239148
CTXN3	2.232880067	0.555831292	9.190078887	0.002433304
CTC-444N24.8	-1.072801138	1.371507325	9.152311778	0.00248404
DNM1	-0.818986821	6.571653437	9.128713539	0.002516286
CNTNAP2	0.713794485	7.230628267	9.011692843	0.002682578
SNX22	-1.04359014	2.130289453	8.979451534	0.002730326
CHRM3	2.065335617	3.615110257	8.975336496	0.002736482
FOXN4	-1.39520332	2.970795544	8.955780168	0.00276593
GAD2	1.571312694	-0.211039063	8.92504342	0.002812867
MYO19	-0.69226505	6.374397288	8.880530525	0.002882278
RP11-159D12.2	-0.910192987	5.342213573	8.854937888	0.002922971
FGF13	0.913350209	5.818331429	8.798208986	0.003015264
RASGEF1B	2.020174493	1.840319958	8.768671976	0.003064485
PTGR1	-1.3164637	3.186082679	8.674057068	0.003227718
ZNF154	-2.558586299	2.429997238	8.608683164	0.003345641
TACR3	-1.732092782	1.733357675	8.570253632	0.003416996
NMRK1	-1.355644001	0.464232332	8.567922104	0.003421374
PCDHGA11	-1.369291154	0.608402211	8.550724879	0.003453847
CCDC57	-0.868347194	6.187296574	8.547405968	0.00346015
ACTG1P10	-3.056051331	1.194317387	8.485065449	0.003580737
OPRK1	1.221483599	0.918082128	8.470372291	0.003609775
RORB	-1.399830869	2.404772611	8.381707865	0.003790161
RRP7B	-0.955112249	5.144468826	8.296608696	0.003971918
PILRB	-1.282570281	2.75916797	8.277613809	0.004013684
CTB-176F20.3	-1.199556202	0.708068174	8.272328529	0.004025385
CHST6	-0.82116113	4.512600775	8.268301024	0.004034324
RECQL4	-0.587290802	6.532461905	8.236124042	0.004106473
IFI16	-2.940718269	1.855634466	8.183708215	0.004226827
Z93241.1	-1.756953699	-0.780825776	8.09976575	0.004427098
BMS1P5	-0.837419542	3.956853762	8.086363761	0.004459956
NSUN5P2	-1.073287483	3.74223509	8.079254526	0.004477486
CYP2J2	-1.516531962	0.068254827	7.936705007	0.004844196
RP11-20D14.6	-3.203255265	1.000578303	7.927691149	0.004868388
NR4A2	-1.568399032	0.725208399	7.920424571	0.00488798
YWHAZP3	0.633539391	5.49908669	7.91756854	0.004895702
HIVEP3	1.093120403	2.302060056	7.90808252	0.004921441
PLCB1	0.813228496	4.351821155	7.900390125	0.004942414
RP11-574K11.5	-1.940840532	-0.623114969	7.897616266	0.004949999
GFOD1	-0.934194754	4.308589161	7.872408783	0.005019475
RP5-933K21.2	-0.982053389	4.486664101	7.838627089	0.005114143
RHPN1	-0.716554183	5.676727864	7.799719177	0.005225435
TUBB4AP1	1.822537239	0.082332029	7.780642869	0.0052809
RP11-255H23.2	-2.422163097	0.563695056	7.690893912	0.005550013
HCN2	-1.085132525	1.245150444	7.667712473	0.005621768
ZNF793	-1.467767394	3.537353332	7.654664277	0.005662573
CTD-2541M15.4	-1.106565064	0.882624008	7.654359836	0.005663528
HPRT1	0.885601051	4.009276521	7.614526965	0.005789995
NSUN5P1	-0.751568297	6.817622924	7.511141255	0.006131851
C9orf163	-1.080703526	1.078455987	7.46413931	0.006294012
HSD17B12	-0.922361847	7.501967827	7.451847225	0.006337138
MZF1	-0.612427676	5.458133598	7.404512689	0.006506047
PTPRJ	-0.772879709	4.436351095	7.390807859	0.006555804
CACNA1E	-1.295569338	4.272402182	7.387255552	0.006568764
HEXDC	-0.662013598	5.244038484	7.370126463	0.006631627
CTGLF8P	-1.582168847	-0.648633007	7.359982897	0.006669143
HMCN1	-0.812851694	5.555504217	7.339458374	0.006745716
AGTR1	-3.966576645	2.063721313	7.320552332	0.006817046
NPIPA7	-0.620607525	5.814152216	7.306506633	0.006870537
EGFL8	-0.944431868	2.376512089	7.268473265	0.007017543
RP11-783K16.13	-1.419219508	-0.554273269	7.237954754	0.007137824
NTM	0.949980139	4.478441407	7.210946404	0.007246028
SRBD1	0.610451729	4.84784527	7.182201319	0.007363031
RP11-231C14.4	-0.718638463	4.787928931	7.149773897	0.007497344
NPIPB3	-0.648826853	5.323196291	7.130372859	0.007578897
RP13-20L14.1	-1.524821679	-0.253799272	7.125505174	0.0075995
TRAF5	-0.863386331	4.624630786	7.123355618	0.007608617
STAG3L3	-0.83246826	3.658945893	7.120770394	0.007619596
SLC47A1	-1.357381622	2.891276954	7.111503503	0.007659084
VIM	0.701745455	9.728019758	7.110091887	0.007665118
ST8SIA3	-0.866632125	4.822098663	7.102710126	0.007696749
KAT2A	-0.676214137	6.317548774	7.091346404	0.007745703
NPIPB5	-0.614217561	6.341597054	7.085497782	0.007771023
TAX1BP1	0.675466987	5.37530267	7.068099611	0.007846844
SATB2-AS1	-1.973836116	-0.300003383	7.057982776	0.007891281
PLD6	-1.33919086	-0.381301072	7.047788046	0.00793632
UNC119	-0.573474208	5.588652227	7.038793826	0.007976273
PLXNB3	-1.296535411	1.087870786	7.035548399	0.00799074
RP4-785G19.5	-1.342596042	0.085827886	7.016766701	0.008074992
EXPH5	-1.142647724	1.831511421	7.008345721	0.008113061
SP140L	2.429294808	1.503988202	6.969862477	0.008289387
PNKP	-0.651425474	4.982046419	6.966049133	0.008307071
CHRNB4	1.001369182	2.447046142	6.960122957	0.00833463
CIRBP-AS1	-1.216901383	1.007059226	6.94947202	0.008384397
RP11-401P9.4	0.783031093	5.704282808	6.943539286	0.00841225
MINK1	-0.581340324	6.071000258	6.925377823	0.008498104
SPARCL1	-1.974783629	4.088431956	6.899901747	0.008620049
DUS1L	-0.6445091	6.537598615	6.860851309	0.008810456
PTGFR	1.977557872	2.358269783	6.849387541	0.008867166
KLHL13	0.66719491	5.313653256	6.838571223	0.008921016
CHTF18	-0.61382598	6.695271442	6.814523003	0.009041945
IL1RAP	1.604720299	4.008692468	6.802836075	0.009101319
OLFML2B	-0.7940083	4.533389405	6.759844544	0.009323188
TFR2	-1.176843007	1.14070842	6.759700114	0.009323943
ITPR3	-1.046617085	2.077227751	6.717702867	0.00954605
ZNF439	-1.732990886	3.207415585	6.716935921	0.009550156
POLA1	0.629927031	6.737770899	6.703990187	0.009619739
MOSPD1	0.884630944	3.596023125	6.693026313	0.009679076
NARFL	-0.631642341	5.062005752	6.682826117	0.009734616
EDNRA	-2.005563731	3.151034826	6.661598676	0.00985125
CTD-2349P21.10	-1.044275552	0.57722304	6.657819422	0.009872165
MESTP1	0.800098555	5.345525698	6.647614545	0.009928867
CLDN1	2.168229439	3.830384188	6.646797137	0.009933423
RP11-983P16.4	-1.193745805	0.933131741	6.6216001	0.010074928
AKAP17A	-0.564247375	5.627801917	6.609319862	0.01014464
ZDHHC9	0.707932398	6.988009157	6.597214402	0.010213844
TPM2	-1.376395249	4.159543926	6.594661523	0.0102285
ZNF425	0.876831865	3.021278217	6.584588775	0.010286538
ZNF785	-2.335605863	1.850599613	6.575973753	0.010336444
ENKUR	1.079525237	1.805905769	6.57503152	0.010341917
RP11-632K20.7	-1.602144782	0.906043329	6.567085902	0.010388191
C1orf85	-2.113637213	2.710490146	6.51951701	0.010669698
HLX	-1.416583858	-0.205466097	6.514319884	0.010700924
KCNIP3	-1.543718997	1.399110265	6.483983652	0.010885076
PLOD3	-0.578454345	6.247329787	6.476387707	0.010931693
USP21	-0.596943493	5.305443061	6.473343947	0.01095043
PLA2G16	1.118502142	1.723568488	6.436719194	0.011178491
SH3KBP1	1.177822549	3.361807155	6.43491505	0.011189851
C21orf62	1.520275586	-0.402797773	6.433445615	0.011199112
CTD-2297D10.2	-1.82808112	0.295994657	6.428311188	0.011231532
MEST	0.735363919	7.174436984	6.417645974	0.011299184
RFPL1S	1.014195004	0.922684681	6.408131243	0.011359891
HHIP-AS1	-1.006643143	1.365741552	6.345323837	0.011769112
R3HDM4	-0.540633704	5.857935862	6.332887849	0.011851918
RP11-7F18.2	-1.086159928	0.328186551	6.307311186	0.012024106
CSRP1	1.111282838	3.199939585	6.302702807	0.012055403
WI2-89927D4.1	1.122574486	0.474255054	6.295780257	0.012102573
FKBP11	-0.790331037	4.381435569	6.280943292	0.012204312
AARD	-1.650058035	0.292482607	6.276594661	0.012234297
FRY	0.722816056	4.312439269	6.275958085	0.012238693
RP3-467L1.6	-1.094036376	0.236982327	6.268617797	0.012289497
ENOX2	0.814131926	4.059891834	6.267303562	0.012298617
CRISPLD2	-2.874506764	2.317930794	6.262545451	0.01233169
FAM181B	0.83937325	4.373138796	6.262069292	0.012335004
LAMA2	1.43996744	3.464344576	6.261072706	0.012341945
NT5C	-0.655520505	5.152180277	6.258696847	0.012358508
PIEZO2	-0.78077246	5.591302046	6.257771344	0.012364966
CHRNA3	0.773841904	4.110480546	6.243694998	0.012463618
CTD-2314G24.2	1.312574535	-0.158091596	6.228736442	0.01256934
AGAP9	-0.772051713	3.226347723	6.21273102	0.012683481
KLF4	-2.581839523	0.792460414	6.210325068	0.012700731
NSUN7	-1.130345425	1.560560667	6.161629474	0.013055089
FAM46A	-0.789655386	4.023757037	6.155770228	0.013098406
SNORD12	-1.069438737	0.603679811	6.144085002	0.013185237
SIPA1L2	0.633678619	6.232868876	6.120299711	0.013363814
DYSF	1.136589419	1.170460139	6.120055056	0.013365664
ZNF692	-0.652052469	6.209844905	6.112958363	0.013419433
SLC26A11	-0.531401996	5.385451794	6.104113769	0.013486757
SGSH	-0.524823251	5.777368622	6.08570238	0.013628018
HIST1H4H	-1.153391729	0.02688601	6.068315407	0.013762816
PCSK4	-1.05523426	2.997223178	6.060467776	0.013824106
AKR1C2	1.194067936	1.946680456	6.047914824	0.013922729
DNAH17	-1.053132235	1.941944527	6.04573235	0.01393995
CTD-2561J22.5	-2.154923622	0.036074525	6.04542521	0.013942375
DECR1	0.753479468	4.280349285	6.043091345	0.013960817
AC009005.2	-1.028732691	2.143506598	6.041050667	0.013976964
RP2	0.575011374	4.94389377	6.033391551	0.014037736
BTN3A3	-1.000836718	3.074632832	6.032913119	0.014041541
OR2H2	-1.271644186	-0.358233709	6.031781913	0.014050542
AC009263.2	1.270259948	-0.032678002	6.017771637	0.014162518
VWA5B2	-1.182939857	0.152154529	6.007740923	0.014243251
RNF207	-1.013725235	1.456677804	5.99977904	0.01430767
YWHAZ	0.540326732	8.673677621	5.984290249	0.01443385
NFATC2	-2.667818556	1.556206942	5.980793681	0.014462492
ADAMTS5	-1.615898896	0.813026689	5.974907629	0.014510842
OPCML	0.919985494	3.200215846	5.974724065	0.014512352
DBX1	-3.18203163	3.545343256	5.938548701	0.014813211
DBF4B	-0.624175335	5.511775024	5.916897026	0.014996347
RP11-307C19.1	-1.209188617	-0.136294746	5.916087207	0.015003241
AK2	-0.532616912	6.138599611	5.896349816	0.015172297
IRX2	-0.711277238	5.484640457	5.884875251	0.01527148
STAC	-1.485478086	2.356250594	5.873525144	0.015370244
EIF3C	0.547559839	7.691449038	5.848095666	0.015593917
TRIM74	-1.020390722	1.105613151	5.844783134	0.015623299
RDX	0.514912983	7.492655656	5.830620408	0.015749568
CTC-444N24.11	-0.515162652	5.208161888	5.826422852	0.015787194
B3GNT7	-1.202772198	-0.23312752	5.824143832	0.015807661
LINC00599	-0.971656688	5.409273917	5.815546881	0.015885113
MESTP3	0.744994636	3.699247894	5.807255085	0.015960187
DBNDD2	-1.256151142	1.044834465	5.78893383	0.016127367
BACH1-IT1	-1.322084709	-0.63161889	5.787802191	0.016137752
MRPL38	-0.884330134	3.442260785	5.783124023	0.016180757
SNORD104	-0.919499028	2.695715944	5.779559941	0.0162136
ZNF276	-0.619043511	4.931132967	5.762688186	0.016370008
KB-1440D3.13	-1.083716952	0.376797116	5.759107717	0.0164034
SLCO6A1	1.086915729	0.899370321	5.742192792	0.016562103
NPIPB4	-0.591758032	5.214033298	5.717830879	0.016793465
CTC-297N7.8	-0.53930666	4.892589157	5.713354565	0.016836337
EIF3CL	0.541074098	7.645550189	5.709126162	0.016876938
MYCL	0.532740286	5.373479968	5.706813388	0.016899188
HCN3	-0.568682606	5.653335476	5.684472537	0.017115684
RP11-328K4.1	1.239938184	0.077549523	5.680442545	0.01715504
BMS1P1	-0.829591917	2.665973788	5.643017441	0.017525021
C16orf13	-0.574854945	4.396275487	5.635182826	0.017603509
PCDH11X	-2.432158978	2.19035397	5.632796129	0.017627492
RP5-984P4.1	-1.073900011	3.375858239	5.607157963	0.017887252
GAP43	1.083134726	4.145161299	5.592276798	0.018039833
RGAG1	1.624748686	-0.30308199	5.591095632	0.018052001
FAM182A	-1.790567602	-0.122452048	5.576296224	0.018205185
LRCOL1	-2.074323822	3.779956337	5.574399723	0.018224911
C1orf186	-3.002080521	4.598633254	5.556233811	0.018414989
EIF1AX	0.753750995	7.244560177	5.555012986	0.018427836
RP11-10C24.3	1.270715038	-0.149714994	5.543424517	0.018550248
RPS4XP1	0.601094553	5.734254256	5.535206	0.018637571
AHR	-1.652772998	2.010101188	5.525054352	0.018746021
LIMS2	-4.093322904	2.706444065	5.524309482	0.018754004
TMBIM1	-1.280028837	-0.008087651	5.511301475	0.018893982
KIAA0825	0.979954012	0.621431578	5.510960098	0.018897671
RAB38	-1.387294358	2.424994715	5.500471485	0.019011347
ZCCHC12	0.97417994	2.23320014	5.494089134	0.019080865
MASP1	0.916539287	2.203482461	5.481716649	0.019216378
RFX4	0.507123002	6.483566898	5.462064459	0.019433673
KCNQ4	-1.129775351	2.067263208	5.460169006	0.019454765
ZNF663P	-1.073645869	0.559547258	5.456140108	0.019499676
RP11-1376P16.2	-1.134705729	0.690812414	5.453237065	0.019532103
FRMD5	0.581394908	4.419338523	5.444254527	0.019632792
CPT1C	-0.922210047	5.88127971	5.415785669	0.019955471
ACOT9	-0.793334746	4.453058404	5.410939711	0.020010941
AGAP7	-0.877604715	2.957576792	5.410042757	0.020021226
CHD5	-1.243363887	0.487040766	5.409735229	0.020024753
OAT	0.56272391	5.107802221	5.404274378	0.020087498
LPAR2	-0.655196862	6.407526837	5.398498978	0.020154078
TMEM253	-1.219982684	-0.38050051	5.3922674	0.020226172
ZNF627	0.528513496	4.713062631	5.392019658	0.020229044
CICP5	-1.189638002	-0.456791131	5.390545454	0.020246141
BHLHE22	3.982820314	3.311912205	5.384764781	0.020313326
RP11-713H12.1	1.590925037	0.538276615	5.383234236	0.020331154
ANKRD13B	-0.632849995	6.429543028	5.379339776	0.020376588
CICP16	-0.997935792	0.913938533	5.372486864	0.020456792
FBXL6	-0.535368224	4.777071046	5.361016324	0.02059177
CARNS1	-1.127745082	-0.33508823	5.358121988	0.020625974
DECR2	-0.770661714	3.66883497	5.327860663	0.020987131
CYBA	-1.536831961	4.238877284	5.32467502	0.021025529
FBXO15	1.060283484	0.448383239	5.323983194	0.021033878
RP1-266L20.9	-1.138965192	-0.329721656	5.323552624	0.021039075
ZNF788	-0.83380361	2.706146617	5.314715587	0.021146045
ZNF354C	-0.629697108	5.202069375	5.29272403	0.021414698
GSDMB	-0.817756473	4.216637648	5.284354611	0.021517866
ELK4	-0.812952727	6.531351892	5.278872606	0.021585721
NEK7	0.870944245	4.162367302	5.276758739	0.021611944
SCRG1	-1.602133515	1.682707153	5.260341847	0.021816733
SLC26A6	-0.626674722	5.879503123	5.248115386	0.021970554
RFNG	-0.584290212	6.25236446	5.244633498	0.022014565
GLRA2	1.083220149	1.327146612	5.23561763	0.02212895
TRIP6	-0.542257421	5.214548104	5.229686206	0.022204538
RP11-350N15.4	-1.238367477	0.86393979	5.227250259	0.022235658
MPPED1	-1.829826962	2.536526672	5.225936107	0.022252466
ANO8	-0.535150006	6.423665664	5.220082666	0.02232749
GDI2P1	0.498217898	4.970450128	5.219097229	0.022340146
LY6G5C	0.844932464	2.41536111	5.216997144	0.022367142
LRP4	-0.653845247	7.279502479	5.216257043	0.022376664
SLC25A10	-0.506637213	5.056947311	5.20187306	0.022562563
RNF43	-3.631704198	3.795739644	5.199899487	0.022588194
ZFP82	-0.950489364	3.838604172	5.195108426	0.022650542
RP4-704D21.2	-1.244554943	-0.17949044	5.193617301	0.022669983
CTC-492K19.4	-1.186620896	-0.371781081	5.191082148	0.022703075
MAN2C1	-0.573051959	6.830571951	5.190184933	0.022714799
SGK2	-1.262130867	0.486211789	5.185722802	0.022773198
GALNT3	-1.133507698	-0.06593147	5.182159928	0.022819939
C17orf89	-0.625987092	4.12143303	5.180361616	0.022843569
MTRNR2L1	-3.910449294	2.351564945	5.178755704	0.022864692
SCARB1	-0.519079498	6.526723745	5.164206349	0.02305699
5-Sep	-0.791941506	4.359819371	5.158038474	0.023139016
PCDH19	0.661879727	7.696596498	5.157973475	0.023139882
CTD-3092A11.2	-1.284672973	1.433122129	5.148126809	0.023271464
SIRT7	-0.679696272	4.968032841	5.145899208	0.02330134
CTGLF12P	-0.779618795	2.770802876	5.137714985	0.023411443
STMN4	1.266357319	3.258435456	5.131815288	0.023491147
AL136419.6	-0.957717853	0.42010649	5.129684682	0.02352
TMEM254-AS1	0.9366582	0.970704733	5.126510299	0.023563057
FASTK	-0.517155762	5.858170327	5.12610407	0.023568573
P2RX6	-1.086151665	-0.345416453	5.123550586	0.023603275
ALOX12	-0.853846491	1.092385447	5.123279777	0.023606959
ZNF560	-2.976749029	0.984266655	5.114662743	0.023724477
ERAP2	-1.955390409	0.122039245	5.109968953	0.023788746
CKLF	-0.783616849	1.757609239	5.105985258	0.023843433
RP11-379F4.7	1.058930296	0.24538442	5.105637736	0.02384821
RPL36A	-0.680877117	4.278907833	5.095235424	0.023991657
ABCA3	0.534998817	6.512832058	5.084891556	0.024135186
GS1-309P15.4	0.585506949	4.51779623	5.075102521	0.024271837
BNC2	-1.877312708	2.394984515	5.06718828	0.024382903
FAM111B	0.548756917	5.409352216	5.050309706	0.024621537
MXD3	-0.677145961	4.611723603	5.041782861	0.024743012
ZNF121	-0.70894913	7.223043284	5.037973163	0.024797487
ATP6V1A	0.481018565	6.033381409	5.030052653	0.024911141
RHOF	-1.001694236	1.061827522	5.029428161	0.024920125
RP11-599J14.2	-1.17548523	2.716327144	5.022965475	0.025013296
HOOK2	-0.673216362	4.42101217	5.019470913	0.025063826
RP1-37N7.3	-0.957987374	1.132602408	5.017771483	0.025088438
NPIPB11	-0.655178266	4.127885549	5.014936877	0.025129546
RAD9A	-0.528361975	4.852189866	5.006345	0.025254573
SYCE2	-1.111264942	0.54907604	5.004126811	0.025286956
ALCAM	-1.047823558	6.130916079	5.002800158	0.025306345
CNKSR2	0.653349089	4.007653415	4.997384989	0.025385646
LGALS3BP	-1.241517414	6.014588608	4.987501551	0.025531046
MSN	0.480535249	8.483932845	4.984820409	0.025570639
HTATSF1	0.461176718	7.049295224	4.982226489	0.025609005
RP11-285J16.1	-1.123942513	-0.031951266	4.977821174	0.025674299
AGAP10	-0.811106079	3.045611162	4.973823291	0.025733703
PSMD10	0.627751763	5.896188188	4.968051053	0.025819725
RP11-867G23.8	-1.062854393	1.306130918	4.951157665	0.026073204
RP11-312J18.5	0.757323583	6.056546677	4.948275545	0.026116706
FOXO1	0.834151429	3.331073909	4.947303908	0.026131389
EXO5	-1.084095238	2.264224072	4.947254173	0.026132141
ANK2	0.503716728	6.224730019	4.946876472	0.026137851
ABC7-42389800N19.1	-0.82493944	4.679547256	4.944138472	0.026179283
GPRASP1	-0.648060596	3.515238061	4.939777394	0.026245417
CELSR3	-0.567431638	8.057554297	4.934552899	0.026324872
CPEB4	0.644118159	4.038257386	4.934318978	0.026328435
PJA2	0.451049176	6.796971691	4.928539819	0.02641663
AQP1	-1.651776966	1.113531703	4.926644499	0.026445621
GDI2P2	0.474381315	6.026475341	4.916232731	0.026605471
PLIN2	-0.614564644	5.437827131	4.913083372	0.02665402
SNHG11	-0.577830081	4.036060774	4.910859126	0.026688363
CXorf23	0.666890968	4.198980692	4.909492075	0.026709494
JUP	0.626701982	5.088513818	4.901458092	0.026834029
ZNF454	-1.179903733	0.471977238	4.895317599	0.02692962
PHF19	-0.533360836	5.272363053	4.892291976	0.02697685
MYO1E	0.525211996	4.753258726	4.89143511	0.026990242
MTND2P28	-0.707029117	9.397052627	4.889066817	0.027027291
SFI1	-0.572209547	5.815347563	4.878182975	0.027198236
CTB-58E17.5	-0.961373604	0.189556178	4.871736489	0.027300016
RP11-299G20.2	-0.999749014	0.931237496	4.868595608	0.027349749
DPH1	-0.598369211	4.262254608	4.867361453	0.027369317
RPS26P31	1.138949923	1.891647702	4.859676334	0.027491493
DGKA	-1.379844311	1.190140485	4.857361455	0.027528406
CLIC4	0.479293732	8.094941633	4.856039164	0.027549514
FER1L4	-1.452540868	1.876158174	4.854410971	0.027575528
GALNT18	-0.647212723	4.125887849	4.851538183	0.02762149
ZNF671	-1.627221804	2.131735284	4.847383664	0.0276881
PGP	-0.562658828	5.685321697	4.842665918	0.027763942
NPIPA1	-0.546092978	4.482369633	4.842249455	0.027770648
RP13-516M14.1	-0.924431721	2.090627342	4.837951374	0.027839949
GNAO1	0.771915979	4.589515843	4.82486832	0.028052008
METRNL	-0.696112988	4.850830932	4.824818957	0.028052811
PROCA1	-0.823112382	3.623923269	4.816024293	0.028196309
AGAP6	-0.647360319	4.417382105	4.81471721	0.028217701
RP4-564F22.5	1.016071565	1.102580068	4.813925424	0.028230668
MGAT5B	-0.54137435	4.900417133	4.813828516	0.028232256
GNAI3	0.486704754	6.781051696	4.81039301	0.028288593
UVSSA	-0.699178502	4.6954481	4.807576281	0.028334871
CTD-3064H18.1	-1.30584724	-0.09286328	4.806362083	0.028354844
TTLL2	-1.071958774	0.372956115	4.797936185	0.02849385
MMP17	-1.242163375	3.521739595	4.769642366	0.028965842
TXLNB	1.25353844	1.897376156	4.768513949	0.028984834
SETD6	-1.117722829	4.423331864	4.768130316	0.028991294
LEPREL1	1.253960145	2.754168939	4.765508346	0.029035484
C2orf48	-0.81112195	2.400484304	4.764470727	0.029052991
AC005104.3	-0.972662956	0.5028327	4.762958549	0.029078524
SERHL2	-0.805611218	2.492625297	4.761616945	0.029101197
COX6A1P2	-0.475307069	6.636531297	4.73953603	0.02947702
KLHL17	-0.653792402	5.266749219	4.731603896	0.029613258
FZD4	-0.608851945	4.692876258	4.731158594	0.029620926
LAT	-1.147035788	-0.354513001	4.730811575	0.029626902
PAK2	0.466542981	6.994100399	4.730726119	0.029628374
MAPK11	-0.665559771	6.237698745	4.730363068	0.029634629
SLC29A2	-0.748014498	5.151515727	4.720877912	0.029798526
FAM19A5	0.505772111	5.201332897	4.718542638	0.029839022
DOT1L	-0.560053407	7.842821228	4.718390412	0.029841664
BMS1P7	-1.020222912	0.480210654	4.717344799	0.029859817
PPP2R3B	-0.555124897	4.529789442	4.715717288	0.029888094
CC2D1A	-0.595746402	4.550964589	4.708714168	0.03001009
CTD-3088G3.8	-2.744273365	4.927313227	4.707897865	0.030024344
LINC00263	-0.842189193	4.136258121	4.703123431	0.030107854
SNORD3C	-1.406485981	0.854003105	4.702506466	0.030118663
RAP2C	0.471784369	5.593219476	4.685072171	0.030425785
XKR8	-0.933289037	2.95459106	4.678011716	0.030551089
RP11-120K24.5	-1.357389906	0.643590312	4.675092722	0.030603051
ZNF587B	-0.693191001	4.389293949	4.669845201	0.030696694
TOP3B	-0.513354777	5.724431213	4.665604107	0.030772596
C17orf62	-0.534507331	7.192940587	4.665558479	0.030773414
NEK10	0.90819906	0.205770864	4.658864718	0.030893612
EGLN2	-0.600244355	4.272339639	4.655593403	0.030952532
COL2A1	-0.899445253	9.338551914	4.655492254	0.030954356
QTRT1	-0.482953375	6.178217143	4.655376048	0.030956451
AGAP2	-1.306826678	2.505924585	4.649664046	0.031059626
RP11-540B6.6	-0.691090232	4.285041992	4.645846213	0.031128786
NUDT19	0.741726589	3.008566887	4.638687062	0.031258908
SERHL	-1.025483777	3.420807818	4.63806882	0.031270172
ZNF331	-0.742288586	6.441405529	4.635626091	0.031314717
SREBF1	-0.633939528	8.467660153	4.626708107	0.031477904
CYP4V2	0.875059461	4.888010482	4.622503167	0.031555157
AC010729.1	-0.883305943	1.168929467	4.615717537	0.031680238
WASH3P	-0.838776709	4.979898129	4.613383904	0.031723374
MSNP1	0.473153215	6.570827453	4.611711812	0.03175432
RP11-829H16.3	-1.595129115	1.0055974	4.611703163	0.03175448
HRH3	-1.125574752	2.44642692	4.611491324	0.031758403
DGKE	-0.549408669	4.996495879	4.608829818	0.031807731
NEGR1	0.784831107	4.133444161	4.607654413	0.031829542
NPAS3	1.017341784	3.82785242	4.604402398	0.031889966
CACNG6	1.284818196	0.237653578	4.60082093	0.031956651
AC004951.6	-1.143536549	-0.363932228	4.596109124	0.032044603
BRAT1	-0.470476987	6.279011154	4.592276745	0.032116326
CTD-2368P22.1	-0.747920261	5.064398863	4.590894673	0.032142232
SNHG3	-0.475910842	7.020337683	4.585664997	0.032240459
TAZ	-0.528529285	5.332826082	4.584716762	0.032258302
POU6F2	1.516216975	3.279276169	4.5818348	0.032312598
RP11-290L1.4	1.051928533	-0.341128066	4.57442194	0.032452693
CTA-984G1.5	-0.874751585	1.653841407	4.571862391	0.032501213
SNORA5A	-1.041983556	-0.104680354	4.569583446	0.032544478
ASS1	1.184605718	2.003836934	4.556859045	0.032787151
RP11-141C7.3	-0.783223384	1.650591557	4.555159772	0.032819702
NPDC1	-0.527648206	6.205939975	4.554364063	0.032834955
LINC00202-1	-1.130757533	0.509180162	4.542702401	0.033059361
NFATC4	-0.605951689	5.759480257	4.52796758	0.033345197
FAM193B	-0.524745252	6.299271454	4.527836023	0.033347761
CTD-2554C21.3	-0.841133982	0.356245201	4.523580004	0.033430808
KCNAB3	-0.81246658	3.844142885	4.523196526	0.033438301
ART3	-2.479052003	0.278575124	4.520528348	0.033490487
SERPINA5	1.352522496	5.499831218	4.51042457	0.033688877
SLC43A3	-1.333668377	1.047663388	4.508553803	0.033725745
ZNF804A	-0.882174183	1.681118337	4.506946172	0.03375746
AGER	-0.663948325	4.198364212	4.505222502	0.0337915
YTHDF3	0.444511471	6.94600444	4.503650154	0.033822582
UTP14A	0.810719072	5.161770702	4.503154725	0.033832382
FAM49A	1.024529658	3.935805245	4.496936331	0.033955638
MT2P1	-1.215052156	-0.140879001	4.494420891	0.03400563
PJA1	0.456544122	6.548594502	4.490218748	0.034089315
TROAP	-0.565675809	5.727639058	4.490197273	0.034089744
SEC24A	0.443675637	5.413607691	4.465359178	0.034588817
MNX1	-1.620367819	0.041843172	4.464123463	0.034613845
ZNF300	-0.579818423	6.630080469	4.463761172	0.034621186
RNF152	-1.06514891	5.054520366	4.463391367	0.034628681
RP11-216N14.7	-0.69426621	2.63982921	4.462450896	0.034647751
CDK5RAP3	-0.588262592	7.335443001	4.452897647	0.034842079
RALGAPA2	0.500942134	6.032365169	4.438550442	0.035136068
CCDC160	0.77223771	3.278636676	4.430054455	0.035311381
TUBG2	-0.54000126	4.622107952	4.417272281	0.035576865
ELAVL2	0.610875653	5.616009512	4.414291317	0.03563908
PPIL4	0.446745252	5.309206352	4.409877265	0.035731412
NME4	-0.604505056	6.219366264	4.409677948	0.035735587
CD247	-1.204017637	-0.302243435	4.406626246	0.035799576
DHPS	-0.436210964	5.458471097	4.402241108	0.035891735
CDCA3	-0.500228196	5.366251574	4.401940311	0.035898066
EIF4A1	-0.660254273	4.66757463	4.399177523	0.035956267
ARMC12	-0.880708832	1.063171334	4.396813048	0.036006156
MERTK	-0.579717308	4.833578447	4.394025466	0.036065066
SPA17	0.598780588	3.470481515	4.392179932	0.036104123
SLC16A14	-0.531905159	6.651272626	4.389682467	0.036157047
GABRG2	1.256636093	2.202098912	4.389247354	0.036166275
CER1	-1.232211836	-0.310043955	4.388106174	0.036190492
CGNL1	0.820630882	1.811112913	4.385179663	0.036252671
RB1	0.418708589	6.13543929	4.379788832	0.036367503
YWHAZP2	0.503371656	4.87440619	4.378095228	0.036403657
C17orf67	-0.824914565	1.715569511	4.377798114	0.036410004
C11orf96	-1.704946045	1.025435953	4.368083265	0.036618159
C16orf59	-0.449724829	5.275706193	4.366403806	0.03665427
ZSCAN1	-1.075425058	1.806196268	4.365118451	0.036681933
OSBPL8	0.439318151	6.858964467	4.350253669	0.037003434
HLA-A	-1.805780498	6.4201579	4.345405361	0.037108932
ZHX1	0.456955776	5.424044423	4.341542275	0.037193218
SYN2	-2.272207908	1.538946135	4.329623486	0.03745453
ZNF90	-1.527200632	2.397932913	4.31462211	0.037786163
GRID1	-0.900830721	3.451778345	4.307300253	0.037949141
PITPNM3	-0.891185511	2.335370513	4.300785506	0.038094774
MTMR9LP	-0.874930121	3.008757547	4.298838469	0.038138412
RN7SL5P	-1.354929656	-0.176594453	4.293486155	0.038258642
HLA-H	-1.382539163	3.582895291	4.291575558	0.038301656
TIMP4	1.771455699	0.353274287	4.284710704	0.038456627
PLXDC1	-1.090484365	-0.599087471	4.284125164	0.038469875
MID1	0.923028598	7.296031769	4.282844916	0.038498859
RP3-388E23.2	-0.983705999	-0.203845265	4.2817806	0.038522972
RHBDL1	-0.839424276	2.916743403	4.278903056	0.038588244
RP11-1348G14.4	-0.882488471	0.098683714	4.278229123	0.038603548
WASH2P	-0.707486792	4.531943249	4.277538161	0.038619245
RCCD1	-0.568225791	4.966562888	4.267305511	0.038852493
RP11-151N17.1	-0.994455207	-0.225525439	4.267093338	0.038857345
YDJC	-0.549617044	4.154326966	4.264069452	0.038926564
TMEM74B	-1.201326501	1.790741815	4.263752731	0.038933822
RBM43	-0.936133986	2.214593639	4.263497175	0.038939679
SLC25A28	-0.542355624	4.564241447	4.258532046	0.039053655
RP5-1074L1.4	-0.600814839	4.205042533	4.254316664	0.039150696
AARSD1	-0.777007243	2.491463741	4.252359534	0.039195836
BCAN	-1.511109704	1.017090427	4.248857925	0.039276736
HDAC7	-0.499356704	6.13090049	4.247259285	0.039313728
COL11A1	-1.369466061	6.006121624	4.242870063	0.039415482
AC068831.6	-0.98654051	-0.014913708	4.238107261	0.039526209
RP11-706O15.7	1.174136008	3.750223366	4.234292698	0.039615127
NUFIP2	-0.536182729	8.433785598	4.2313087	0.03968483
ASPSCR1	-0.500348542	5.450307571	4.226659569	0.039793686
ZMYND19	-0.423014542	5.458072839	4.223639827	0.039864559
TPD52L1	-1.165440909	0.643573716	4.223192952	0.039875058
WDR90	-0.63403434	6.38274705	4.213522032	0.040102988
APC	0.440345165	6.76835551	4.211337086	0.040154674
NKX6-2	-1.240986004	3.038017922	4.208276084	0.0402272
COPS2	0.406179598	6.285670824	4.204106563	0.040326212
ARFGAP1	-0.497025603	7.472316437	4.199667225	0.040431913
ZNF732	-1.612739182	0.905524252	4.198702396	0.040454924
ABCC2	-1.807738327	1.899120354	4.188281405	0.040704341
PDGFA	2.638246003	2.983542849	4.187165806	0.040731138
AGAP4	-0.559639127	3.829702489	4.186567848	0.040745508
CTGLF10P	-0.716313745	2.682385213	4.183887753	0.040809983
EMILIN2	-1.584791978	1.481873884	4.179893084	0.040906281
COL8A1	2.646692738	4.703466649	4.178497313	0.040939985
GUCY1A2	-0.707104228	4.249696822	4.178176528	0.040947735
MAPK13	-1.111164952	0.364559928	4.177364694	0.040967356
HHIP	-0.833306167	5.994526504	4.175861696	0.041003707
BAG2	-0.629289544	4.205553226	4.169157056	0.041166276
FOXC1	-1.946928628	2.073650133	4.167267171	0.041212223
RPS4XP16	0.556448905	5.122878773	4.165510168	0.041254987
DDX51	-0.454628772	5.907566117	4.161984629	0.041340937
CA12	-0.844424112	2.339076747	4.1598995	0.04139186
DDX12P	-0.741434437	6.176747155	4.158698614	0.041421218
ANKRD61	-0.859556914	0.455223363	4.157210086	0.041457637
RP11-689P11.2	-1.099037631	2.030342219	4.152573169	0.041571305
CCDC40	-0.689553637	4.498545803	4.14994042	0.041635989
THOC3	0.580756987	5.100096434	4.142426964	0.041821169
RP11-204C16.4	0.505092229	4.304300794	4.142319319	0.041823828
RP11-347C12.1	-0.893618576	1.672557729	4.141321148	0.041848496
CERKL	-1.572987027	1.256872533	4.139811947	0.041885822
GTF2E1	0.481228936	4.906876258	4.139763592	0.041887019
COL14A1	-2.219148635	6.996360614	4.131877151	0.042082646
SLC22A5	-0.679702085	3.394332958	4.129880649	0.042132322
LHFPL2	-0.821052285	5.084230365	4.126812915	0.042208773
DPY19L2P4	-0.934689787	1.722152549	4.126531385	0.042215796
RPS26P3	0.942734115	4.137045899	4.12265999	0.0423125
RPS21	-0.433044846	6.012845194	4.122401515	0.042318964
RP11-269M20.1	0.767374729	0.796018417	4.115330225	0.042496228
ILDR2	0.455508837	8.399544593	4.111884872	0.042582879
RP11-415J8.3	-1.196595712	0.242198139	4.109577656	0.04264101
MDM4	-0.525248185	7.287428566	4.109280968	0.042648491
DLEU7	0.641691977	3.516676188	4.107143842	0.04270242
VPS9D1-AS1	-0.681375417	2.855927874	4.106233473	0.042725415
RP11-10L12.4	-0.931164102	0.473239659	4.106005178	0.042731183
GGT7	-0.476465874	6.550174892	4.101812986	0.042837255
TRIM41	-0.47602571	5.743037222	4.098558592	0.04291979
AP000347.2	-0.911896545	1.789429071	4.097147216	0.042955635
RPL23P2	-0.898533097	0.477908703	4.096503324	0.042971999
HNRNPKP2	0.420268772	7.196513517	4.096174928	0.042980347
RP3-402G11.25	-1.029678069	0.064428951	4.096163358	0.042980642
TAS2R5	-0.765018864	0.95987051	4.090738209	0.043118806
C1orf229	-1.090120909	0.650517907	4.087903513	0.043191184
ABCA7	-0.624904926	4.124248459	4.08708518	0.043212102
RP11-347I19.8	-0.755578294	2.571696826	4.086532057	0.043226247
TSHZ3	0.778342075	4.287303996	4.0837678	0.04329701
CABYR	-0.996435257	2.224630382	4.083472452	0.043304578
NSMF	-0.427801832	6.826348272	4.078790968	0.04342472
ADAM15	-0.553610337	6.609784429	4.076808697	0.043475698
RN7SL1	-0.92016146	0.908961081	4.069570452	0.043662376
RP11-869B15.1	-0.860008403	0.55693508	4.063347333	0.043823548
SDHAP1	-0.55606208	5.288203849	4.063067781	0.043830803
GPR12	3.135294725	2.427732018	4.062829084	0.043836999
NEK2P4	0.767478677	1.853060496	4.059897788	0.043913157
MAFG	-0.437888447	6.162096724	4.059485552	0.043923879
SH3GLB2	-0.423129469	6.09410271	4.058463911	0.043950462
ITGA4	-1.891763338	2.24913179	4.056876783	0.043991793
RP11-649A18.4	-1.043433726	0.740901609	4.052861712	0.044096532
AFG3L1P	-0.525661749	5.383031271	4.047406418	0.044239263
CAMK2A	0.957308453	0.494143306	4.042382883	0.044371128
RP11-364B14.3	2.038398605	3.274344658	4.038718401	0.044467579
RP11-560B16.5	1.041734498	0.102003563	4.034892347	0.044568519
RP11-1379J22.2	-0.952570743	0.156576244	4.034551443	0.044577524
RP11-175P13.3	-1.046895457	0.122368283	4.030526291	0.044683999
RP1-59D14.5	-1.002425842	2.000561702	4.028663936	0.044733354
CTC-542B22.2	-0.847245081	0.153187078	4.027329668	0.044768749
RP11-444J21.2	0.513502459	4.515404412	4.01898166	0.044990871
GDI2	0.416514166	8.540765346	4.012183204	0.045172621
LINC00854	-1.197988076	0.07214391	4.011839131	0.04518184
LRAT	-1.920986524	5.453412593	4.011717213	0.045185107
SNORA33	-0.755062805	1.941008668	4.01043821	0.045219396
SCG2	0.812381306	2.941169745	4.009271285	0.045250705
DDX11	-0.53774341	6.895343341	4.007148606	0.045307714
RNF112	-1.427700471	0.262341317	4.001392768	0.045462682
AC027763.2	-0.744142048	1.46212474	3.998801402	0.045532633
YWHAZP4	0.624454204	2.981965588	3.998735874	0.045534403
FAM98B	0.413534158	6.274911488	3.998267965	0.045547046
RALGPS2	0.401693958	5.868495745	3.995414874	0.045624219
PAGR1	-0.516266002	5.553440997	3.994278474	0.045654996
LINC00852	-0.891792806	0.829167735	3.993664211	0.045671641
LAT2	-0.895817887	1.07229181	3.991702666	0.045724836
CTD-2014B16.1	0.748109802	1.556502185	3.990843572	0.045748155
ERC1	0.485491329	5.797525056	3.98602305	0.045879232
MOV10	-0.494470584	6.077668501	3.985983382	0.045880312
CTA-250D10.23	-0.730324565	1.734795008	3.984927162	0.045909086
RP11-22C8.1	0.889486606	0.07988482	3.984088522	0.045931945
FBXO43	-1.218047158	-0.156698032	3.976496073	0.046139449
AC016773.1	-0.936562027	2.502718278	3.976122642	0.04614968
FBRSL1	-0.700014375	6.904139048	3.971449925	0.046277908
SCYL2	0.412003849	6.229191775	3.965933009	0.046429785
FAM101A	-1.421619065	1.250128187	3.963515348	0.046496507
SNORD3D	-1.169451495	1.02675019	3.962714346	0.046518635
CPEB1	0.851881898	0.924124685	3.962162164	0.046533896
FPGT	0.605442815	3.820738593	3.961762779	0.046544937
OGFOD3	-0.42370532	6.043660881	3.961360922	0.04655605
RP11-849F2.7	-1.052345328	-0.133615455	3.953136709	0.046784085
PMP22	-0.86851664	4.127766509	3.951202549	0.046837885
ZNF20	-1.049198727	-0.106763584	3.948472513	0.046913934
PDIK1L	0.445154437	4.987271942	3.946779978	0.046961147
NMU	-0.533231708	4.339957672	3.9464803	0.046969512
MIR4292	-0.862674291	0.970933199	3.943203105	0.047061089
ZNF544	-1.429304743	3.145974557	3.938705563	0.047187074
INCA1	-0.810304228	1.172937427	3.936715699	0.047242927
MAP6	0.621460895	6.566532807	3.93553572	0.04727608
EIF1AXP1	0.646231646	5.692455186	3.935240587	0.047284377
RP11-706O15.3	0.767738677	5.409341337	3.932380436	0.047364854
HSDL2	0.432354551	5.431484095	3.931130024	0.047400083
CNTROB	-0.416544452	5.901388566	3.930623582	0.04741436
PI4KAP2	-0.680994228	6.383417387	3.925228432	0.047566728
SAP30L-AS1	-1.120705062	-0.365301766	3.922525042	0.04764327
KPNA3	0.408268935	6.377400404	3.919808034	0.047720329
DAZAP1	-0.411652092	6.543014798	3.918500623	0.047757456
EML3	-0.617255767	4.487683334	3.914907636	0.047859645
TERT	-1.112185084	2.926619827	3.91421236	0.047879446
ABCC8	-1.334375842	2.31235322	3.906875577	0.048088922
MFSD10	-0.439642688	6.911390032	3.906567284	0.048097745
ENTHD2	-0.702470174	3.819509842	3.901461298	0.048244128
PIK3R1	0.465566863	5.944923687	3.901357714	0.048247102
FBN1	-0.524594757	6.78879747	3.899589406	0.04829791
WRAP73	-0.617942766	5.214104633	3.898706866	0.048323289
PLAUR	-0.708677126	2.523962943	3.896050103	0.048399773
RPS23	0.415527647	8.625427426	3.88949231	0.048589109
RP5-1063M23.2	-1.28008673	0.54731115	3.889010769	0.048603043
RP11-111F16.2	0.687116674	3.164367877	3.887865625	0.048636196
ELMOD3	-0.60157692	4.373784415	3.885256699	0.048711815
RP5-828K20.1	0.706855586	1.540813701	3.884703854	0.048727855
F2RL2	2.401673466	2.151418285	3.880301881	0.048855772
RHOT2	-0.491508762	7.006786751	3.872912852	0.049071287
CTD-2331H12.5	-1.025039646	-0.101105289	3.869870093	0.049160326
LRRC45	-0.614420852	5.541986593	3.86838608	0.049203815
TUBB4A	0.679533808	4.412567203	3.866590404	0.04925649
SLC37A2	-0.904754298	0.387140399	3.864168844	0.04932762
STRA13	-0.510562978	5.275023371	3.862083028	0.049388975
YPEL2	-1.223162007	2.040776953	3.857871774	0.049513096
ABHD12B	-1.237859348	-0.209494692	3.853473633	0.049643077
PLA2G4B	-1.010223851	1.148440263	3.853113053	0.04965375
CTGLF11P	-0.778564983	2.547365651	3.848855809	0.049779939
