# Supplementary material for: Omics data integration suggests a potential idiopathic Parkinson’s disease signature
Source: Commun Biol. 2023 Nov 20;6:1179. doi: 10.1038/s42003-023-05548-w (PMC10662437; doi:10.1038/s42003-023-05548-w)
Supplement: Supplementary file 4 — Supplementary data 2 [file 42003_2023_5548_MOESM4_ESM.csv]

rxns	rxnNames	rxnFormulas	subSystems	CTRL1	CTRL2	CTRL3	IPD1	IPD2	IPD3
ADNt	Adenosine Faciliated Transport in Cytosol	adn[e] <=> adn[c]	Transport, extracellular	-1	-1	2	35.59931747	-1	-3418361800
INSt	Transport of Inosine (Diffusion)	ins[e] <=> ins[c]	Transport, extracellular	1.202777383	-1	-0.202777383	8.726707627	-1	-210333973.2
AKGDm	2-Oxoglutarate Dehydrogenase	akg[m] + nad[m] + coa[m] -> nadh[m] + co2[m] + succoa[m]	Citric acid cycle	0.024710972	0.523572648	-0.54828362	195556033	-0.192431551	5978903.484
EX_4abut[e]	Exchange of 4-Aminobutanoate	4abut[e] ->	Exchange/demand reaction	0.294841749	0.284540956	-0.579382704	154334900.5	-0.170200867	3.367894027
EX_cit[e]	Exchange of Citrate	cit[e] ->	Exchange/demand reaction	-0.031693251	0.753146602	-0.721453351	32867857.72	1.893699403	2.432662484
FUMtr	Transport of Fumarate	fum[e] <=> fum[c]	Transport, extracellular	0.937880523	0.062119477	-1	-1	28220055.35	7.236698998
EX_fum[e]	Exchange of Fumarate	fum[e] ->	Exchange/demand reaction	0.936270161	0.063729839	-1	-1	28191540.36	7.228277898
GLNyLATthc	Transport of Glutamine by Y+Lat1 Or Y+Lat2 with Symporter of H	h[e] + gln_L[e] + arg_L[c] -> h[c] + gln_L[c] + arg_L[e]	Transport, extracellular	-1	-1	2	14655386.45	12592637.36	-1
NADPtru	Transport of NADP, Endoplasmic Reticulum	nadp[r] -> nadp[c]	Transport, endoplasmic reticular	-1	0.701031776	0.298968224	-1	152.8174356	17471926.09
NADPHtru	Transport of NADPH, Endoplasmic Reticulum	nadph[c] -> nadph[r]	Transport, endoplasmic reticular	-1	0.709761547	0.290238453	-1	151.7722083	17354593.43
EX_creat[e]	Exchange of Creatine	creat[e] ->	Exchange/demand reaction	1.271106272	-1	-0.271106272	-1	0.329381431	7521724.811
GACMTRc	Guanidinoacetate N-Methyltransferase, Cytosolic	amet[c] + gudac[c] <=> h[c] + ahcys[c] + creat[c]	Urea cycle	1.270279869	-1	-0.270279869	-1	0.322589643	6713079.98
r1931	Y+Lat2 Utilized Transport	na1[e] + ser_L[e] + citr_L[c] -> na1[c] + ser_L[c] + citr_L[e]	Transport, extracellular	-1	2	-1	-1	-1	5523551.794
C4STMO2Pr	C-4 Methyl Sterol Oxidase	o2[r] + nadp[r] + 4mzym_int2[r] -> h[r] + nadph[r] + co2[r] + zym_int2[r]	Cholesterol metabolism	0.635632475	-0.298580453	-0.337052022	1.700009381	1225552.444	1225552.443
C3STDH1Pr	C-3 Sterol Dehydrogenase (4-Methylzymosterol)	nadp[r] + 4mzym_int1[r] -> h[r] + nadph[r] + co2[r] + 4mzym_int2[r]	Cholesterol metabolism	0.629966648	-0.290184351	-0.339782297	1.691201651	1220633.582	1220633.582
EX_meoh[e]	Exchange of Methanol	meoh[e] ->	Exchange/demand reaction	-1	2	-1	5.192495931	1794620.651	-1
MEOHt2	Methanol Diffusion	meoh[e] <=> meoh[c]	Transport, extracellular	-1	2	-1	5.189352111	1793818.303	-1
41R1H2MAE12BOOX	4-[ (1R)-1-Hydroxy-2- (Methylamino)Ethyl]-1, 2-Benzenediol:Oxygen Oxidoreductase (Deaminating) (Flavin-Containing)	h2o[c] + o2[c] + adrnl[c] -> h2o2[c] + 34dhmald[c] + mma[c]	Tyrosine metabolism	0.603792925	0.396207075	-1	-1	1325925.305	7.264734372
r1991	Y+Lat2 Utilized Transport	na1[e] + citr_L[c] + ile_L[e] -> na1[c] + ile_L[c] + citr_L[e]	Transport, extracellular	-1	2	-1	1201792.224	1.166708238	-1
34DHOXPEGOX	3, 4-Dihydroxyphenylethyleneglycol:NAD+ Oxidoreductase	h[c] + nadh[c] + 34dhmald[c] <=> nad[c] + 34dhoxpeg[c]	Tyrosine metabolism	0.25041278	0.74958722	-1	3.107617963	1033452.811	5.441624019
34DHOXPEGt	3, 4-Dihydroxyphenylethyleneglycol Transport (Diffusion)	34dhoxpeg[c] <=> 34dhoxpeg[e]	Transport, extracellular	0.251024452	0.748975548	-1	3.107490654	1033447.176	5.441537227
EX_34dhoxpeg[e]	Exchange of 3, 4-Dihydroxyphenylethyleneglycol	34dhoxpeg[e] ->	Exchange/demand reaction	0.250203811	0.749796189	-1	3.106730555	1033284.787	5.440557481
MAOX	Methylamine Oxidase	h2o[c] + o2[c] + mma[c] -> h2o2[c] + nh4[c] + fald[c]	Tyrosine metabolism	0.22122464	0.77877536	-1	3.635490036	1009335.81	5.291199939
EX_no[e]	Exchange of Nitric Oxide	no[e] ->	Exchange/demand reaction	-0.191615981	0.955571614	-0.763955633	-0.400976201	545405.9949	396753.9117
r0145	L-Arginine, NADPH:Oxygen Oxidoreductase (Nitric-Oxide-Forming)	2 o2[c] + 2 nadph[c] + arg_L[c] -> 2 h2o[c] + 2 nadp[c] + citr_L[c] + no[c]	Arginine and proline metabolism	-0.191582859	0.955550397	-0.763967538	-0.400953086	545382.4737	396736.8012
NOt	Transport of Nitric Oxide (Diffusion)	no[e] <=> no[c]	Transport, extracellular	-0.191985628	0.956018888	-0.76403326	-0.401168233	545220.2096	396618.7627
EX_citr_L[e]	Exchange of L-Citrulline	citr_L[e] ->	Exchange/demand reaction	-0.232979632	1.009324104	-0.776344471	-0.476988491	523115.1973	380538.509
NORANMT	Noradrenaline N-Methyltransferase	amet[c] + nrpphr[c] -> h[c] + ahcys[c] + adrnl[c]	Tyrosine metabolism	0.26157401	0.551685659	-0.813259669	3.043831586	880409.4708	4.54330005
HMR_6874	L-Tyrosine, L-Dopa:Oxygen Oxidoreductase	o2[c] + tyr_L[c] -> h2o[c] + dopaqn[c]	Phenylalanine metabolism	0.570158733	0.02060706	-0.590765793	786407.123	-0.175789102	2.314568733
EBP1r	3-Beta-Hydroxysteroid-Delta (8), Delta (7)-Isomerase	zymst[r] -> chlstol[r]	Cholesterol metabolism	0.487495693	0.035905436	-0.523401128	4.82636621	239361.3325	145628.1422
PPAn	Inorganic Diphosphatase, Nuclear	h2o[n] + ppi[n] -> h[n] + 2 pi[n]	Miscellaneous	1.235053512	-0.926505219	-0.308548293	-0.562908225	-1	245176.8886
r1380	Delta24-Sterol Reductase	h[r] + nadph[r] + zymst[r] -> nadp[r] + zymstnl[r]	Cholesterol metabolism	0.526752529	-0.023122516	-0.503630013	4.903474911	8.15810051	206200.6129
HMR_1565	Cholesterol:NADP+ Delta7-Oxidoreductase	h[c] + nadph[c] + 7dhchsterol[c] -> nadp[c] + chsterol[c]	Cholesterol metabolism	0.728107572	-0.299102747	-0.429004824	1.040198193	158553.5303	-1
DSREDUCr	Desmosterol Reductase	h[r] + nadph[r] + dsmsterol[r] -> nadp[r] + chsterol[r]	Squalene and cholesterol synthesis	-0.227561986	-0.522353364	0.74991535	2.172447107	-0.248097019	126423.2864
r2393	Mitochondrial Carrier (Mc) Tcdb:2.A.29.7.2	pep[c] + icit[m] -> pep[m] + icit[c]	Transport, mitochondrial	-1	2	-1	-1	63270.92187	50069.17963
GTHDH	Glutathione Dehydrogenase (Dehydroascorbate Reductase)	dhdascb[c] + 2 gthrd[c] -> h[c] + ascb_L[c] + gthox[c]	Vitamin C metabolism	-1	2	-1	-1	106179.04	-0.751638076
DOPABMO	Dopamine Beta-Monooxygenase	o2[c] + h[c] + dopa[c] + ascb_L[c] -> h2o[c] + nrpphr[c] + dhdascb[c]	Tyrosine metabolism	-0.924856096	1.915917904	-0.991061807	-0.745129208	102926.3939	-0.73194702
NRPPHRt4_2_r	Transport of Norepinephrine via Sodium Symport (1:2), Reversible	2 na1[e] + nrpphr[e] <=> 2 na1[c] + nrpphr[c]	Transport, extracellular	-1	2	-1	-0.935209103	64186.11461	-1
EX_nrpphr[e]	Exchange of Norepinephrine	nrpphr[e] ->	Exchange/demand reaction	-0.984519938	1.984519938	-1	-0.935545621	63853.25095	-0.997091745
5AOPt	Transport of 5-Amino-4-Oxopentanoate, Proton Symport	2 h[c] + 5aop[c] <=> 2 h[e] + 5aop[e]	Transport, extracellular	1.997775965	-0.997911189	-0.999864776	-1	-0.998992116	4541.633568
ALASm	5-Aminolevulinate Synthase	h[m] + gly[m] + succoa[m] -> coa[m] + co2[m] + 5aop[m]	Glycine, serine, alanine, and threonine metabolism	1.99777371	-0.997908922	-0.999864788	-1	-0.998991366	4541.631619
GLYtm	Transport of Glycine, Passive, Mitochondrial	gly[c] <=> gly[m]	Transport, mitochondrial	1.997771572	-0.997906839	-0.999864733	-1	-0.998990162	4541.629365
5AOPtm	5-Aminolevulinate Mitochondrial Transport	5aop[c] <=> 5aop[m]	Heme synthesis	1.997769859	-0.997905062	-0.999864797	-1	-0.998989969	4541.62627
EX_5aop[e]	Exchange of 5-Amino-4-Oxopentanoate	5aop[e] ->	Exchange/demand reaction	1.997769126	-0.997904375	-0.99986475	-1	-0.998991027	4541.623921
ASPt6	L-Aspartate Transport via Na, H Symport And K Antiport	h[e] + 3 na1[e] + k[c] + asp_L[e] -> h[c] + 3 na1[c] + asp_L[c] + k[e]	Transport, extracellular	1.974588226	-0.97470659	-0.999881636	2153.565974	892.0535976	-0.958349353
RE0581C	RE0581C	h[c] + nadph[c] + 3ohodcoa[c] <=> nadp[c] + CE2248[c]	Fatty acid synthesis	-1	2	-1	-696.6874527	-172.4726217	-739.2535403
PPItr	Diphosphate Transporter, Endoplasmic Reticulum	ppi[c] <=> ppi[r]	Transport, endoplasmic reticular	-113.6688363	217.937646	-104.2688096	218.1482939	217.9550505	82.29617688
H2Otm	H2O Transport, Mitochondrial	h2o[c] <=> h2o[m]	Transport, mitochondrial	-1	-1	2	-1	-1	-464.8393823
r1604	Amino Acid-Polyamine-Organocation (Apc) Tcdb:2.A.3.8.1	met_L[e] + val_L[c] <=> met_L[c] + val_L[e]	Transport, extracellular	-24.83220384	25.83220384	-1	-181.7624222	-30.15601212	-134.6372158
HMR_2667	HMR_2667	crn[m] + elaidcrn[c] <=> crn[c] + elaidcrn[m]	Transport, mitochondrial	-1	2	-1	-1	-1	-384.2672202
