# Supplementary material for: Omics data integration suggests a potential idiopathic Parkinson’s disease signature
Source: Commun Biol. 2023 Nov 20;6:1179. doi: 10.1038/s42003-023-05548-w (PMC10662437; doi:10.1038/s42003-023-05548-w)
Supplement: Supplementary file 5 — Supplementary data 3 [file 42003_2023_5548_MOESM5_ESM.csv]

rxns	rxnNames	rxnFormulas	subSystems	CTRL1	CTRL2	CTRL3	IPD1	IPD2	IPD3
NMNS	Nicotinamide Ribotide (NMN) Synthetase	h[c] + ncam[c] + prpp[c] -> ppi[c] + nmn[c]	NAD metabolism	-1	-1	2	35.59931747	-1	-3418361800
r0527	Nicotinamide-D-Ribonucleotide Amidohydrolase	h2o[c] + nmn[c] <=> nh4[c] + nicrnt[c]	NAD metabolism	1.202777383	-1	-0.202777383	8.726707627	-1	-210333973.2
NADS2	NAD Synthase (Glutamine-Hydrolysing)	h2o[c] + atp[c] + gln_L[c] + dnad[c] -> h[c] + nad[c] + glu_L[c] + amp[c] + ppi[c]	NAD metabolism	0.024710972	0.523572648	-0.54828362	195556033	-0.192431551	5978903.484
NNATr	Nicotinate-Nucleotide Adenylyltransferase	h[c] + atp[c] + nicrnt[c] -> ppi[c] + dnad[c]	NAD metabolism	0.294841749	0.284540956	-0.579382704	154334900.5	-0.170200867	3.367894027
THD1m	NAD (P) Transhydrogenase	nadp[m] + h[c] + nadh[m] -> h[m] + nadph[m] + nad[m]	NAD metabolism	-0.031693251	0.753146602	-0.721453351	32867857.72	1.893699403	2.432662484
NMNATn	Nicotinamide-Nucleotide Adenylyltransferase	atp[n] + h[n] + nmn[n] -> ppi[n] + nad[n]	NAD metabolism	0.937880523	0.062119477	-1	-1	28220055.35	7.236698998
NMNATm	Nicotinamide-Nucleotide Adenylyltransferase, Mitochondrial	h[m] + atp[m] + nmn[m] -> nad[m] + ppi[m]	NAD metabolism	0.936270161	0.063729839	-1	-1	28191540.36	7.228277898
NMNATr	Nicotinamide-Nucleotide Adenylyltransferase	h[c] + atp[c] + nmn[c] <=> nad[c] + ppi[c]	NAD metabolism	-1	-1	2	14655386.45	12592637.36	-1
NP1	Nucleotide Phosphatase	h[c] + nac[c] + r1p[c] -> pi[c] + nicrns[c]	NAD metabolism	-1	0.701031776	0.298968224	-1	152.8174356	17471926.09
NICRNS	Nicotinate D-Ribonucleoside Kinase	atp[c] + nicrns[c] -> h[c] + adp[c] + nicrnt[c]	NAD metabolism	-1	0.709761547	0.290238453	-1	151.7722083	17354593.43
r0391	Nicotinate D-Ribonucleotide:Pyrophosphate Phosphoribosyltransferase	ppi[c] + nicrnt[c] <=> h[c] + nac[c] + prpp[c]	NAD metabolism	1.271106272	-1	-0.271106272	-1	0.329381431	7521724.811
