# Supplementary material for: Omics data integration suggests a potential idiopathic Parkinson’s disease signature
Source: Commun Biol. 2023 Nov 20;6:1179. doi: 10.1038/s42003-023-05548-w (PMC10662437; doi:10.1038/s42003-023-05548-w)
Supplement: Supplementary file 6 — Supplementary data 4 [file 42003_2023_5548_MOESM6_ESM.csv]

rxns	rxnNames	rxnFormulas	subSystems	CTRL1	CTRL2	CTRL3	IPD1	IPD2	IPD3
AKGDm	2-Oxoglutarate Dehydrogenase	akg[m] + nad[m] + coa[m] -> nadh[m] + co2[m] + succoa[m]	Citric acid cycle	5.20E-08	7.73E-08	2.29E-08	9.916202108	4.09E-08	0.30317666
FAOXC163GC142m	Fatty Acid Beta Oxidation (C16:3->C14:2), Mitochondrial	h2o[m] + nad[m] + coa[m] + 2hexdtricoa[m] -> h[m] + nadh[m] + accoa[m] + tetdecdicoa[m]	Fatty acid oxidation	0	4.24E-09	0	8.20E-08	0	0
HMR_3296	2, 4-Dienoyl Coenzyme A Reductase (NADPH)	h[m] + nadh[m] + dec24dicoa[m] -> nad[m] + dece3coa[m]	Fatty acid oxidation	0	5.40E-09	0	8.21E-08	0	0
FAOXC122C101m	Fatty Acid Beta Oxidation (C12:2->C10:1), Mitochondrial	h2o[m] + nad[m] + coa[m] + 2ddecdicoa[m] -> h[m] + nadh[m] + accoa[m] + dece4coa[m]	Fatty acid oxidation	0	5.57E-09	0	8.21E-08	0	0
FAOXC142C122m	Fatty Acid Beta Oxidation (C14:2->C12:2), Mitochondrial	h2o[m] + nad[m] + coa[m] + fad[m] + tetdecdicoa[m] -> h[m] + nadh[m] + accoa[m] + fadh2[m] + 3ddecdicoa[m]	Fatty acid oxidation	0	5.64E-09	0	8.21E-08	0	0
FAOXC4C2m	Fatty Acid Beta Oxidation (C4->C2), Mitochondrial	h2o[m] + nad[m] + coa[m] + fad[m] + btcoa[m] -> h[m] + nadh[m] + 2 accoa[m] + fadh2[m]	Fatty acid oxidation	1.16E-09	6.91E-09	4.41E-09	8.88E-08	5.81E-10	2.27E-09
MDHm	Malate Dehydrogenase, Mitochondrial	nad[m] + mal_L[m] <=> h[m] + nadh[m] + oaa[m]	Citric acid cycle	-1.700312799	-0.837762488	0.231086093	-4.892148247	-0.610391674	-0.51190561
ICDHxm	Isocitrate Dehydrogenase (NAD+)	nad[m] + icit[m] -> akg[m] + nadh[m] + co2[m]	Citric acid cycle	0	0.374234926	0	6.45E-07	0	0
r0365	3-Hydroxypropanoate:NAD+ Oxidoreductase	nad[m] + 3hpp[m] -> h[m] + nadh[m] + msa[m]	Propanoate metabolism	0	3.69E-09	0	2.28E-08	3.16E-09	1.55E-08
HMR_3113	3-Hydroxyacyl Coenzyme A Dehydrogenase	nad[m] + CE2247[m] -> h[m] + nadh[m] + CE2251[m]	Fatty acid oxidation	0	1.02E-09	2.22E-09	3.27E-08	4.30E-09	0
