# Supplementary material for: Omics data integration suggests a potential idiopathic Parkinson’s disease signature
Source: Commun Biol. 2023 Nov 20;6:1179. doi: 10.1038/s42003-023-05548-w (PMC10662437; doi:10.1038/s42003-023-05548-w)
Supplement: Supplementary file 7 — Supplementary data 5 [file 42003_2023_5548_MOESM7_ESM.csv]

rxns	rxnNames	rxnFormulas	subSystems	CTRL1	CTRL2	CTRL3	IPD1	IPD2	IPD3
34DHOXPEGOX	3, 4-Dihydroxyphenylethyleneglycol:NAD+ Oxidoreductase	h[c] + nadh[c] + 34dhmald[c] <=> nad[c] + 34dhoxpeg[c]	Tyrosine metabolism	2.00E-07	2.80E-07	0	6.58E-07	0.165641909	1.03E-06
DESAT16_2	Palmitoyl Coenzyme A Desaturase (N-C16:0CoA -> N-C16:1CoA)	o2[c] + h[c] + nadh[c] + pmtcoa[c] -> 2 h2o[c] + nad[c] + hdcoa[c]	Fatty acid synthesis	0	5.17E-12	9.92E-11	2.05E-09	5.19E-10	0
3MOX4HOXPGALDOX	3-Methoxy-4-Hydroxyphenylglycolaldehyde:NAD+ Oxidoreductase	h2o[c] + nad[c] + 3m4hpga[c] -> 2 h[c] + nadh[c] + 3mox4hoxm[c]	Tyrosine metabolism	0	1.18E-07	0	7.61E-07	0	0
r0392	D-Glyceraldehyde:NAD+ Oxidoreductase Ec:1.2.1.3	h2o[c] + nad[c] + glyald[c] <=> 2 h[c] + nadh[c] + glyc_R[c]	Miscellaneous	0	0	-11.93345121	-49.51948588	0	-12.18345825
NADS2	NAD Synthase (Glutamine-Hydrolysing)	h2o[c] + atp[c] + gln_L[c] + dnad[c] -> h[c] + nad[c] + glu_L[c] + amp[c] + ppi[c]	NAD metabolism	3.68E-09	2.54E-09	1.19E-09	2.82E-08	2.74E-09	1.01E-08
r0023	NADH:Ferricytochrome-B5 Oxidoreductase	nadh[c] + 2 HC00617[c] -> h[c] + nad[c] + 2 HC00619[c]	Miscellaneous	1.20E-09	6.09E-10	7.03E-10	6.40E-09	4.41E-10	5.55E-09
ALCD21_D	Alcohol Dehydrogenase (D-1, 2-Propanediol)	nad[c] + 12ppd_R[c] -> h[c] + nadh[c] + lald_D[c]	Pyruvate metabolism	0	1.07E-07	0	3.03E-07	0	0
IMPD	IMP Dehydrogenase	h2o[c] + nad[c] + imp[c] -> h[c] + nadh[c] + xmp[c]	Nucleotide interconversion	3.88E-09	4.06E-09	1.88E-09	3.11E-08	2.39E-09	1.14E-08
PGCD	Phosphoglycerate Dehydrogenase	nad[c] + 3pg[c] -> h[c] + nadh[c] + 3php[c]	Glycine, serine, alanine, and threonine metabolism	2.06E-08	1.18E-08	8.44E-09	6.42E-08	9.64E-09	6.33E-08
HMR_1557	HMR_1557	o2[c] + h[c] + nadh[c] + lthstrl[c] -> 2 h2o[c] + nad[c] + 7dhchsterol[c]	Cholesterol metabolism	0.038622975	3.33E-07	0	2.23E-07	0.03862481	0
DESAT18_3	Stearoyl Coenzyme A Desaturase (N-C18:0CoA -> N-C18:1CoA)	o2[c] + h[c] + nadh[c] + stcoa[c] -> 2 h2o[c] + nad[c] + odecoa[c]	Fatty acid synthesis	6.34E-10	7.20E-10	0	2.17E-09	1.76E-10	1.11E-09
ALCD22_L	Alcohol Dehydrogenase (L-Lactaldehyde)	nad[c] + lald_L[c] -> h[c] + nadh[c] + mthgxl[c]	Pyruvate metabolism	1.89E-07	0	0	0	0	0
LALDO	D-Lactaldehyde:NAD+ Oxidoreductase (Glutathione-Formylating)	nad[c] + lald_D[c] + gthrd[c] <=> h[c] + nadh[c] + lgt_S[c]	Pyruvate metabolism	-9.43E-09	0	0	0	0	0
r0381	Hypotaurine:NAD+ Oxidoreductase	h2o[c] + nad[c] + hyptaur[c] <=> h[c] + nadh[c] + taur[c]	Taurine and hypotaurine metabolism	-4.685284189	0	0	0	0	0
G3PD1	Glycerol-3-Phosphate Dehydrogenase (NAD)	nad[c] + glyc3p[c] <=> h[c] + nadh[c] + dhap[c]	Glycerophospholipid metabolism	-1.26E-06	0	0	0	0	0
ALCD22_D	Alcohol Dehydrogenase (D-Lactaldehyde)	nad[c] + lald_D[c] -> h[c] + nadh[c] + mthgxl[c]	Pyruvate metabolism	0	1.07E-07	0	0	0	0
ALDD20x	Aldehyde Dehydrogenase (Indole-3-Acetaldehyde, NAD)	h2o[c] + nad[c] + id3acald[c] -> 2 h[c] + nadh[c] + ind3ac[c]	Tryptophan metabolism	9.99E-08	5.69E-08	3.01E-08	3.39E-07	4.75E-08	0
r0512	Dihydrofolate:NAD+ Oxidoreductase	nad[c] + dhf[c] <=> nadh[c] + fol[c]	Folate metabolism	-9.024390441	-0.106124901	-0.106324997	-0.067699825	-0.106124951	-0.106124803
34DHPLACOX	3, 4-Dihydroxyphenylacetaldehyde:NAD+ Oxidoreductase	h2o[c] + nad[c] + 34dhpac[c] -> 2 h[c] + nadh[c] + 34dhpha[c]	Tyrosine metabolism	9.48E-08	2.84E-08	2.42E-08	2.20E-07	5.22E-08	0
ABUTD	Aminobutyraldehyde Dehydrogenase	h2o[c] + nad[c] + 4abutn[c] -> 2 h[c] + nadh[c] + 4abut[c]	Beta-Alanine metabolism	8.32E-08	8.26E-08	2.70E-08	1.62E-07	5.33E-08	2.81E-07
OBDHc	2-Oxobutanoate Dehydrogenase, Cytosolic	nad[c] + 2obut[c] + coa[c] -> nadh[c] + co2[c] + ppcoa[c]	Glycine, serine, alanine, and threonine metabolism	8.31E-08	7.28E-08	2.71E-08	2.59E-07	5.34E-08	1.65E-07
34DHXMANDACOX	3, 4-Dihydroxymandelaldehyde:NAD+ Oxidoreductase	h2o[c] + nad[c] + 34dhmald[c] -> 2 h[c] + nadh[c] + 34dhoxmand[c]	Tyrosine metabolism	0	5.35E-08	0	0	1.55E-08	0
r0615	Trans-4-Hydroxy-L-Proline:NAD+ 5-Oxidoreductase	nad[c] + 4hpro_LT[c] <=> 2 h[c] + nadh[c] + 1p3h5c[c]	Arginine and proline metabolism	-1.180033817	-1.339839814	-0.871924629	-6.576831643	-1.22191478	-0.86723597
ALCD1	Alcohol Dehydrogenase (Methanol)	nad[c] + meoh[c] <=> h[c] + nadh[c] + fald[c]	Miscellaneous	-0.50279558	-1.577245687	0	-0.428535645	-2.355762916	-0.732506625
ALCD21_L	Alcohol Dehydrogenase (L-1, 2-Propanediol)	nad[c] + 12ppd_S[c] -> h[c] + nadh[c] + lald_L[c]	Pyruvate metabolism	1.89E-07	1.07E-07	0	0	0	0
r0792	5-Methyltetrahydrofolate:NAD+ Oxidoreductase / Ec:1.5.1.20	nad[c] + 5mthf[c] <=> 2 h[c] + nadh[c] + mlthf[c]	Folate metabolism	-0.811124868	-0.704999925	0	0	0	0
MTHFD2	Methylenetetrahydrofolate Dehydrogenase (NAD)	nad[c] + mlthf[c] <=> nadh[c] + methf[c]	Folate metabolism	-1.242467385	-1.359259302	-1.464086374	-6.491703349	-1.882150204	-1.933313794
r0688	3Alpha, 7Alpha-Dihydroxy-5Beta-Cholestan-26-Al:NAD+ Oxidoreductase Bile Acid Biosynthesis	h2o[c] + nad[c] + xol7ah2al[c] <=> 2 h[c] + nadh[c] + dhcholestanate[c]	Bile acid synthesis	-1.180033817	-1.339839875	0	0	-1.221914462	0
r0784	Xylitol:NAD Oxidoreductase Pentose And Glucuronate Interconversions	nad[c] + xylt[c] <=> h[c] + nadh[c] + xylu_L[c]	Pentose phosphate pathway	-1.180033818	-1.339839874	-1.640611442	-6.5768302	-1.221914463	-1.642776602
r0224	5, 6, 7, 8-Tetrahydrofolate:NAD+ Oxidoreductase	h[c] + nadh[c] + dhf[c] -> nad[c] + thf[c]	Folate metabolism	9.024383734	1.393707606	1.694387737	6.610661929	1.275821924	1.696551756
NADtn	Transport of NAD, Nuclear Through Pores	nad[n] <=> nad[c]	Transport, nuclear	3.76E-07	0.107232802	0.159703557	0.114640321	0	0.018585811
2HBO	2-Hydroxybutyrate:NAD+ Oxidoreductase	nad[c] + 2hb[c] <=> h[c] + nadh[c] + 2obut[c]	Propanoate metabolism	-4.19E-07	-0.781803803	-0.999295746	-0.884999999	-0.8849997	-2.63E-06
RE1342C	Aldehyde Reductase	nad[c] + sbt_D[c] <=> h[c] + nadh[c] + glc_D[c]	Fructose and mannose metabolism	-85.32098308	0	-85.08393676	0	-85.39947162	-82.89524907
2HIVc	Formation of 2-Hydroxy-Isovalerate	h[c] + nadh[c] + 3mob[c] <=> nad[c] + 2hiv[c]	Valine, leucine, and isoleucine metabolism	0.704999999	0.705000336	0.704999887	3.208829427	0.919375059	0.704999926
SBTD_D2	D-Sorbitol Dehydrogenase (D-Fructose Producing)	nad[c] + sbt_D[c] -> h[c] + nadh[c] + fru[c]	Fructose and mannose metabolism	92.29107294	5.53613515	88.94456462	1.341110144	91.97094224	86.64539482
r0021	Glutathione:NAD+ Oxidoreductase	nad[c] + 2 gthrd[c] <=> h[c] + nadh[c] + gthox[c]	Glutathione metabolism	-0.424297248	-6.080906875	-3.056876594	-2.871798936	-2.482053312	0
MDH	Malate Dehydrogenase	nad[c] + mal_L[c] <=> h[c] + nadh[c] + oaa[c]	Citric acid cycle	-1.789740204	-3.33433389	-0.255135494	-1.888551051	-2.458451602	-2.74491599
NADtm	Transport of NAD into Mitochondria	nad[c] <=> nad[m]	Transport, mitochondrial	-0.823525216	-0.931495669	-0.178241571	-0.931698335	-0.928382503	-0.426956359
NADQNOXR	Dt-Diaphorase: NAD Quinone Oxireductase	h[c] + nadh[c] + 23dh1i56dio[c] -> nad[c] + CE5665[c]	Tyrosine metabolism	6.156839784	1.706105992	3.623621838	2.586232326	3.388201517	5.93041704
NMNATr	Nicotinamide-Nucleotide Adenylyltransferase	h[c] + atp[c] + nmn[c] <=> nad[c] + ppi[c]	NAD metabolism	-0.823525596	-1.038728475	-0.337945129	-1.046338685	-0.928382506	-0.44554218
NADtru	Transport of NAD, Endoplasmic Reticulum	nad[r] -> nad[c]	Transport, endoplasmic reticular	0.930746643	0.853501063	0.853500234	0.853501237	0	0
RE3198C	RE3198C	h[c] + nadh[c] + L_dpchrm[c] <=> nad[c] + 2c23dh56dhoxin[c]	Tyrosine metabolism	4.685285101	3.230695163	4.730609664	1.257968507	6.90284351	5.274999825
2H3MVc	Formation of 2-Hydroxy-3-Methyl-Valerate	h[c] + nadh[c] + 3mop[c] <=> nad[c] + 2h3mv[c]	Valine, leucine, and isoleucine metabolism	1.304999894	1.305000041	1.259947504	3.294233712	1.305000122	1.30499989
DHPR	6, 7-Dihydropteridine Reductase	h[c] + nadh[c] + dhbpt[c] -> nad[c] + thbpt[c]	Tetrahydrobiopterin metabolism	1.397566925	1.21838524	1.410525625	1.003500405	1.643455054	1.537725618
NADtx	Transport of NAD into Peroxisome	nad[c] <=> nad[x]	Transport, peroxisomal	-1.507220191	-1.601788645	-2.124725765	-1.686534862	-1.864545307	-2.114823228
LDH_L	L-Lactate Dehydrogenase	nad[c] + lac_L[c] <=> h[c] + pyr[c] + nadh[c]	Glycolysis/gluconeogenesis	-153.293032	-167.7971135	-167.0656002	-87.57062503	-167.273626	-161.7651156
GAPD	Glyceraldehyde-3-Phosphate Dehydrogenase	pi[c] + nad[c] + g3p[c] <=> h[c] + nadh[c] + 13dpg[c]	Glycolysis/gluconeogenesis	194.0937862	192.2393894	199.9350024	182.0373935	192.4224354	196.7898224
FALDH	Formaldehyde Dehydrogenase	nad[c] + gthrd[c] + fald[c] <=> h[c] + nadh[c] + Sfglutth[c]	Tyrosine metabolism	0	0	0	0	2.45E-09	0
ALDD2x	Aldehyde Dehydrogenase (Acetaldehyde, NAD)	h2o[c] + nad[c] + acald[c] -> 2 h[c] + nadh[c] + ac[c]	Glycolysis/gluconeogenesis	0	0	0	1.19E-07	0	0
UDPGD	UDPglucose 6-Dehydrogenase	h2o[c] + 2 nad[c] + udpg[c] -> 3 h[c] + 2 nadh[c] + udpglcur[c]	Starch and sucrose metabolism	0	0	0	3.03E-08	0	0
